# Supplementary material for: The Association between the Abundance of Homozygous Deleterious Variants and the Morbidity of Dog Breeds
Source: Biology (Basel). 2024 Jul 29;13(8):574. doi: 10.3390/biology13080574 (PMC11351664; doi:10.3390/biology13080574)
Supplement: Supplementary file 1 [file biology-13-00574-s001.zip]

Archive with 1 entries (1 files):
- biology-3049597-supplementary.xlsx
