# Supplementary material for: The Association between the Abundance of Homozygous Deleterious Variants and the Morbidity of Dog Breeds
Source: Biology (Basel). 2024 Jul 29;13(8):574. doi: 10.3390/biology13080574 (PMC11351664; doi:10.3390/biology13080574)
Supplement: Supplementary file 1 [file biology-13-00574-s001.zip › biology-3049597-supplementary.xlsx]

## Sheet: Table 1-BreedNames
Breed Names	Numer of Samples
AfghanHound	3
AiredaleTerrier	4
AlaskanMalamute	3
AmericanCockerSpaniel	6
AustralianCattleDog	4
AustralianTerrier	1
Basenji	4
Beagle	5
BeardedCollie	7
BelgianShepherdDog-Malinois	5
BelgianShepherdDog-Tervueren	11
BerneseMountainDog	18
BorderCollie	15
BorderTerrier	4
Borzoi	1
BostonTerrier	1
BouvierdesFlandres	3
Boxer	1
Brittany	1
Bulldog	1
Bullmastiff	1
BullTerrier	9
CairnTerrier	1
CaneCorso	1
CavalierKingCharlesSpaniel	2
Chihuahua	3
ChineseCrested	2
ChowChow	4
CurlyCoatedRetriever	1
Dalmatian	2
East-SiberianLaika	1
EnglishCockerSpaniel	6
EnglishSetter	3
EnglishSpringerSpaniel	2
Eurasier	2
FinnishLapphund	1
FlatCoatedRetriever	3
FrenchBulldog	2
GermanHuntingTerrier	1
GermanShepherdDog	15
GoldenRetriever	20
GordonSetter	2
GreatDane	5
GreaterSwissMountainDog	2
Irish(Red)Setter	1
IrishTerrier	2
IrishWolfhound	1
ItalianGreyhound	2
JackRussellTerrier	4
Keeshond	1
KerryBlueTerrier	1
LabradorRetriever	24
LagottoRomagnolo-RomagnaWaterDog	5
LapponianHerder	1
Leonberger	1
Mastiff	2
MiniatureBullTerrier	1
MiniatureSchnauzer	3
NorwegianElkhound	2
NorwichTerrier	4
NovaScotiaDuckTollingRetriever	1
Pekingese	1
PetitBassetGriffonVendeen	1
Pomeranian	1
PortugueseWaterDog	11
Pug	5
RhodesianRidgeback	5
Rottweiler	10
SaintBernard	2
Saluki	3
Samoyed	2
ScottishTerrier	4
ShetlandSheepdog	3
Shiba	2
ShihTzu	1
SiberianHusky	4
SpanishWaterDog	1
TibetanMastiff	1
TibetanTerrier	2
Weimaraner	1
WestHighlandWhiteTerrier	11
Whippet	1
YorkshireTerrier	75

## Sheet: Table 2-Coverage
Breed Names	Numer of Samples	Mean_Coverage	Standard_Error_Mean
AfghanHound	3	17.8601	5.98531
AiredaleTerrier	4	24.7833	3.90672
AlaskanMalamute	3	26.396	9.68954
AmericanCockerSpaniel	6	38.7953	4.54986
AustralianCattleDog	4	23.4455	2.06277
AustralianTerrier	1	29.0017	Not Applicable
Basenji	4	21.5362	7.1563
Beagle	5	34.9881	7.46797
BeardedCollie	7	16.6802	1.36538
BelgianShepherdDog-Malinois	5	21.7422	4.42436
BelgianShepherdDog-Tervueren	11	20.7765	3.41127
BerneseMountainDog	18	13.7798	2.85393
BorderCollie	15	23.514	1.87112
BorderTerrier	4	32.675	4.02228
Borzoi	1	50.8505	Not Applicable
BostonTerrier	1	54.2211	Not Applicable
BouvierdesFlandres	3	42.0586	11.9808
Boxer	1	29.9085	Not Applicable
Brittany	1	10.1812	Not Applicable
Bulldog	1	52.3821	Not Applicable
Bullmastiff	1	13.8461	Not Applicable
BullTerrier	9	41.3513	9.0403
CairnTerrier	1	28.2772	Not Applicable
CaneCorso	1	29.7657	Not Applicable
CavalierKingCharlesSpaniel	2	30.2255	0.915
Chihuahua	3	34.7802	10.3333
ChineseCrested	2	28.6261	6.72105
ChowChow	4	24.4643	13.8044
CurlyCoatedRetriever	1	22.3259	Not Applicable
Dalmatian	2	25.0471	9.47325
East-SiberianLaika	1	17.5103	Not Applicable
EnglishCockerSpaniel	6	20.024	4.40306
EnglishSetter	3	31.0015	4.25239
EnglishSpringerSpaniel	2	31.3573	0.0078
Eurasier	2	14.1854	2.00005
FinnishLapphund	1	18.5545	Not Applicable
FlatCoatedRetriever	3	51.791	8.55364
FrenchBulldog	2	17.0739	2.62905
GermanHuntingTerrier	1	37.5165	Not Applicable
GermanShepherdDog	15	18.2816	1.34192
GoldenRetriever	20	36.4891	1.98059
GordonSetter	2	34.5221	1.67075
GreatDane	5	38.1432	6.56221
GreaterSwissMountainDog	2	38.2375	3.37745
Irish(Red)Setter	1	47.365	Not Applicable
IrishTerrier	2	31.598	11.0355
IrishWolfhound	1	41.0306	Not Applicable
ItalianGreyhound	2	27.4754	3.85195
JackRussellTerrier	4	30.5353	2.72476
Keeshond	1	44.2308	Not Applicable
KerryBlueTerrier	1	26.7752	Not Applicable
LabradorRetriever	24	27.3087	2.09337
LagottoRomagnolo-RomagnaWaterDog	5	16.5476	2.48566
LapponianHerder	1	17.049	Not Applicable
Leonberger	1	17.1196	Not Applicable
Mastiff	2	46.108	27.2747
MiniatureBullTerrier	1	38.4517	Not Applicable
MiniatureSchnauzer	3	11.0488	2.9685
NorwegianElkhound	2	30.6391	10.7136
NorwichTerrier	4	15.6168	0.438074
NovaScotiaDuckTollingRetriever	1	24.1703	Not Applicable
Pekingese	1	62.8757	Not Applicable
PetitBassetGriffonVendeen	1	28.6226	Not Applicable
Pomeranian	1	23.7149	Not Applicable
PortugueseWaterDog	11	26.1532	3.99308
Pug	5	8.41521	1.87708
RhodesianRidgeback	5	19.7919	2.99937
Rottweiler	10	30.1246	3.60879
SaintBernard	2	31.6657	9.23
Saluki	3	34.9086	15.8928
Samoyed	2	34.584	16.7871
ScottishTerrier	4	39.3954	6.02915
ShetlandSheepdog	3	36.8969	4.91479
Shiba	2	31.66	5.8908
ShihTzu	1	17.6377	Not Applicable
SiberianHusky	4	32.3752	10.8425
SpanishWaterDog	1	15.8632	Not Applicable
TibetanMastiff	1	13.5438	Not Applicable
TibetanTerrier	2	25.6805	2.03445
Weimaraner	1	23.9851	Not Applicable
WestHighlandWhiteTerrier	11	29.6691	3.11826
Whippet	1	26.5844	Not Applicable
YorkshireTerrier	75	15.9626	0.564531

## Sheet: Table 3-GenomeDiversity
Breed Names	Mean_GenomeDiversity	Standard_Error_Mean_GenomeDiversity	Morbidity Categories	Morbidity scores
AiredaleTerrier	0.000660583	5.53e-05	High	1676
AmericanCockerSpaniel	0.000775532	5.18e-05	High	1766
AustralianCattleDog	0.00107422	2.84e-05	High	1773
BelgianShepherdDog-Malinois	0.00101202	3.5e-05	High	1820
BostonTerrier	0.000862081	Not Applicable	High	1871
BouvierdesFlandres	0.000903585	0.00013126	High	1738
CavalierKingCharlesSpaniel	0.000781777	0.000179782	High	1640
ChowChow	0.00100109	6.72e-05	High	1833
CurlyCoatedRetriever	0.000696673	Not Applicable	High	1793
Dalmatian	0.000806615	1.48e-06	High	1624
EnglishSpringerSpaniel	0.000660342	2.46e-05	High	1677
GermanShepherdDog	0.000806976	8.26e-05	High	1742
GoldenRetriever	0.00101664	4.3e-05	High	1617
Irish(Red)Setter	0.00065819	Not Applicable	High	1649
IrishTerrier	0.000853978	3.18e-06	High	1637
LabradorRetriever	0.000892205	2.87e-05	High	1636
Leonberger	0.000968758	Not Applicable	High	1648
Mastiff	0.00092992	4.63e-05	High	1864
NovaScotiaDuckTollingRetriever	0.000758778	Not Applicable	High	1637
Pekingese	0.000912611	Not Applicable	High	1631
Pomeranian	0.00114115	Not Applicable	High	1828
PortugueseWaterDog	0.000925763	5.93e-05	High	1613
Pug	0.000403938	4.38e-05	High	1795
RhodesianRidgeback	0.000968939	2.61e-05	High	1871
ScottishTerrier	0.000772733	0.000146553	High	1644
Weimaraner	0.000886437	Not Applicable	High	1861
Basenji	0.000676721	0.000103993	Low	1280
BorderCollie	0.00097825	5.49e-05	Low	1224
Brittany	0.000882655	Not Applicable	Low	1179
Chihuahua	0.00115734	3.1e-05	Low	1293
ChineseCrestedDog	0.000750325	5.12e-05	Low	1237
East-SiberianLaika	0.00123657	Not Applicable	Low	1162
FinnishLapphund	0.0011019	Not Applicable	Low	1227
JackRussellTerrier	0.00103454	9.33e-05	Low	1209
LapponianHerder	0.00108064	Not Applicable	Low	1255
NorwegianElkhound	0.00105715	4.57e-05	Low	1020
SiberianHusky	0.00097038	3.07e-05	Low	1256
AfghanHound	0.000905674	6.12e-05	Medium	1422
AlaskanMalamute	0.00105521	0.000168122	Medium	1436
AustralianTerrier	0.00109792	Not Applicable	Medium	1420
Beagle	0.000969594	5.31e-05	Medium	1494
BeardedCollie	0.000846159	5.17e-05	Medium	1362
BelgianShepherdDog-Tervueren	0.000779841	2.51e-05	Medium	1466
BorderTerrier	0.000612618	2.96e-05	Medium	1321
Borzoi	0.000962522	Not Applicable	Medium	1586
CairnTerrier	0.00082694	Not Applicable	Medium	1530
EnglishCockerSpaniel	0.000672947	4.53e-05	Medium	1502
EnglishSetter	0.0006636	5.48e-05	Medium	1356
Eurasier	0.00107072	1.36e-05	Medium	1539
GermanHuntingTerrier	0.00114409	Not Applicable	Medium	1443
GordonSetter	0.00107519	8.81e-05	Medium	1401
ItalianGreyhound	0.000855678	1.24e-05	Medium	1443
Keeshond	0.000956726	Not Applicable	Medium	1516
LagottoRomagnolo-RomagnaWaterDog	0.00106113	4.04e-05	Medium	1482
MiniatureSchnauzer	0.000756181	5.48e-05	Medium	1494
NorwichTerrier	0.000693482	7.08e-05	Medium	1426
PetitBassetGriffonVendeen	0.000795606	Not Applicable	Medium	1413
Saluki	0.0009502	1.27e-05	Medium	1584
Samoyed	0.000807214	0.000114216	Medium	1554
ShetlandSheepdog	0.00071494	8.12e-05	Medium	1462
Shiba	0.00104399	5.43e-05	Medium	1399
ShihTzu	0.000673287	Not Applicable	Medium	1405
SpanishWaterDog	0.00114251	Not Applicable	Medium	1446
TibetanMastiff	0.00112826	Not Applicable	Medium	1430
TibetanTerrier	0.00110211	6.82e-05	Medium	1511
WestHighlandWhiteTerrier	0.000795709	5.82e-05	Medium	1571
Whippet	0.00102552	Not Applicable	Medium	1543
YorkshireTerrier	0.000929282	2.88e-05	Medium	1429
BerneseMountainDog	0.000549146	6.27e-05	Very-High	2121
Boxer	0.000571183	Not Applicable	Very-High	2038
Bulldog	0.000483539	Not Applicable	Very-High	2294
Bullmastiff	0.000610195	Not Applicable	Very-High	2255
BullTerrier	0.000597535	4.89e-05	Very-High	2283
CaneCorso	0.000848647	Not Applicable	Very-High	2143
FlatCoatedRetriever	0.000595664	0.00013162	Very-High	1912
FrenchBulldog	0.000920167	0.000144871	Very-High	2101
GreatDane	0.000869482	6.59e-05	Very-High	2139
GreaterSwissMountainDog	0.00071232	0.000150289	Very-High	2110
IrishWolfhound	0.00100039	Not Applicable	Very-High	2439
KerryBlueTerrier	0.000456452	Not Applicable	Very-High	2104
MiniatureBullTerrier	0.00058623	Not Applicable	Very-High	2036
Rottweiler	0.000867006	6.09e-05	Very-High	1988
SaintBernard	0.000892131	4.93e-07	Very-High	2090

## Sheet: Table 4-RoH region in Morbidity
Chromosome	Start	End	Morbidity Unique regions
1	25265307	25265390	Very-High
1	69544027	69544038	Very-High
1	86061001	86226357	Very-High
1	102718802	104103503	Very-High
2	84541774	84542345	Very-High
3	40429576	40429645	Very-High
3	56469847	56469992	Very-High
4	1279151	1279182	Very-High
4	35201433	35205789	Very-High
4	66603326	66603442	Very-High
5	15091370	15091459	Very-High
5	57809082	57812053	Very-High
5	62453370	62453437	Very-High
5	74899043	74899088	Very-High
6	9678925	9701392	Very-High
6	40478366	40478433	Very-High
7	80578160	80578352	Very-High
8	502867	506533	Very-High
8	41081880	41081906	Very-High
9	10369834	10378609	Very-High
10	34053902	34054103	Very-High
11	51422281	51424011	Very-High
11	59617702	59813611	Very-High
12	297558	1158938	Very-High
12	20732682	20732989	Very-High
12	49629064	49633447	Very-High
13	58896701	58913871	Very-High
14	12065375	12065498	Very-High
14	24630449	24630559	Very-High
14	33632958	33980118	Very-High
14	44240761	44240991	Very-High
15	18709972	18710143	Very-High
15	33875032	33875256	Very-High
15	42686945	42687115	Very-High
15	48949156	48949602	Very-High
15	52659170	52916116	Very-High
16	10079477	10080447	Very-High
16	33688970	33688984	Very-High
16	52534718	52534859	Very-High
16	54964423	54964442	Very-High
17	52514008	53020421	Very-High
17	56821685	56855137	Very-High
17	61314737	61314781	Very-High
18	11334785	11334844	Very-High
18	37328770	37328880	Very-High
18	41425127	41425350	Very-High
18	49150637	49924910	Very-High
20	37035190	37037151	Very-High
21	49204	50720	Very-High
21	26776110	26776122	Very-High
21	30578590	30600765	Very-High
21	33855271	33855939	Very-High
21	50750260	50846765	Very-High
22	21332202	21333038	Very-High
23	15167304	15434271	Very-High
23	35251786	35254539	Very-High
25	19939372	19939730	Very-High
25	50110789	50134559	Very-High
26	1129382	1212597	Very-High
26	27560767	27566416	Very-High
26	28962514	28962535	Very-High
27	5931795	5941500	Very-High
27	42904562	42911663	Very-High
28	33805820	33805933	Very-High
28	36917980	36918017	Very-High
28	36918319	36918334	Very-High
30	37878401	37878422	Very-High
33	3722722	3722735	Very-High
33	5170759	5170762	Very-High
33	18717935	18718920	Very-High
33	29908911	29909095	Very-High
34	42106782	42108086	Very-High
1	77383461	77383944	High
1	93948513	94590908	High
2	46203	48816	High
2	4180456	4180503	High
2	6765737	6765758	High
2	19673667	19673811	High
2	57424553	57424625	High
3	31153944	31153985	High
3	72537398	72537445	High
4	12673452	12673516	High
5	248715	248792	High
5	43029959	43031494	High
5	51948858	51948978	High
5	56082025	56082085	High
5	86091784	86091863	High
8	6733588	6733763	High
8	44192867	44193032	High
8	57738845	57738884	High
8	57827412	58580451	High
8	72831705	72857776	High
9	47180876	47181068	High
9	60641480	61073628	High
10	16555910	16556844	High
10	68513430	68513744	High
11	7454872	7458871	High
11	8902580	8913336	High
11	10984177	11087841	High
11	67478842	67479089	High
11	71705469	71706113	High
12	13734280	13814679	High
12	33022501	33023065	High
12	71945802	71948939	High
13	12175884	12177273	High
13	38275789	38275883	High
13	59073567	59074366	High
14	2546657	2553887	High
14	2573633	2594653	High
14	11596125	11600025	High
15	8512798	8513406	High
15	8767661	8767784	High
15	17125486	17125756	High
15	17381650	17381677	High
16	10657743	10680726	High
16	14070297	14071732	High
16	30185011	30190830	High
16	47265043	47294840	High
17	21539615	21623775	High
17	61602434	62006556	High
17	64040855	64040895	High
18	11528778	11528782	High
18	21665871	21665945	High
18	25089691	25262873	High
18	44153943	44154254	High
18	45363478	45363578	High
18	49080792	49081097	High
19	19296711	19374850	High
20	9779	10236	High
20	8627361	8630168	High
20	37033613	37034686	High
20	47939689	47939761	High
22	79810	80110	High
22	53913703	53913880	High
23	15515665	15515867	High
23	20661699	20723433	High
23	23349582	23350738	High
24	59712	555974	High
25	7444564	7444566	High
25	18716251	19095097	High
25	50229691	50249430	High
27	26246539	26246573	High
27	34910369	34911294	High
30	26708	1235869	High
30	37878510	37878605	High
30	40151659	40204112	High
31	512536	512620	High
31	38302881	38303316	High
32	4688541	5028022	High
32	24192036	24192072	High
32	38436140	38475233	High
37	27452853	27454095	High
38	14561	14623	High
1	567053	567882	Medium
1	25720187	25768856	Medium
1	32846220	32848220	Medium
1	69715847	69764087	Medium
1	77336777	77337519	Medium
1	87486373	87591154	Medium
1	91014819	91015658	Medium
1	93317167	93770500	Medium
1	97705620	97713198	Medium
1	99330417	99345801	Medium
1	99948511	99948650	Medium
1	104572299	105062307	Medium
2	14459621	14459663	Medium
2	17906601	17907840	Medium
2	18417704	18489411	Medium
2	19671434	19672884	Medium
2	29499566	29501654	Medium
2	32344800	32374993	Medium
2	57904781	57907551	Medium
2	59606315	59606768	Medium
3	40436480	41007421	Medium
4	1297528	1297617	Medium
4	2620100	2696547	Medium
4	10485443	10485444	Medium
4	18921275	18921682	Medium
4	27555501	27555507	Medium
4	41468347	41468471	Medium
5	29711878	29711884	Medium
5	63538770	63542128	Medium
5	64556755	64557211	Medium
6	421974	476758	Medium
6	6180830	6182071	Medium
6	12058317	12074055	Medium
6	12079710	12079786	Medium
6	16827446	16827603	Medium
6	21176091	21176122	Medium
6	37831233	37831296	Medium
6	43073840	43073952	Medium
6	70837385	70839187	Medium
7	9661538	9663049	Medium
8	2210113	2212026	Medium
8	2408191	2417728	Medium
8	6734130	6735075	Medium
8	30994218	31601488	Medium
8	31605277	31606088	Medium
9	10305438	10307605	Medium
9	21494225	21494226	Medium
9	39069897	39070716	Medium
9	39071406	39072957	Medium
9	47317806	47317855	Medium
9	49732630	49732996	Medium
9	50769364	50769382	Medium
9	50770133	50770156	Medium
10	28400	28438	Medium
10	31063520	31063546	Medium
10	33533622	34041058	Medium
11	762363	1109448	Medium
11	2141626	2148402	Medium
11	67491286	67491412	Medium
13	9834756	9834782	Medium
13	36867270	37794219	Medium
13	40266384	40266421	Medium
13	63130728	63143371	Medium
14	1161334	1251895	Medium
14	9974756	9975586	Medium
14	19642955	19643657	Medium
15	154228	189074	Medium
15	21928151	21929222	Medium
15	26192623	26192933	Medium
15	43003349	43233743	Medium
15	62686758	62686870	Medium
16	1790355	1804469	Medium
16	6474587	6476060	Medium
16	20613379	20893772	Medium
16	21263891	21264043	Medium
16	33694270	33694551	Medium
16	47585108	47586744	Medium
16	50687647	50695148	Medium
17	45595150	45595568	Medium
17	53020985	53021028	Medium
17	56773992	56805704	Medium
18	37606078	37606091	Medium
18	45362378	45362422	Medium
18	53988999	54104019	Medium
18	54180479	54290959	Medium
18	55632985	55641293	Medium
19	24536422	24644689	Medium
19	52565536	52565912	Medium
20	46003836	46004426	Medium
20	51790909	51790913	Medium
21	8991956	8992318	Medium
21	24575024	24577203	Medium
21	29223604	30265859	Medium
21	46223677	46259604	Medium
22	53916178	53916347	Medium
22	61335669	61398134	Medium
23	820	32160	Medium
23	1765434	1765453	Medium
23	1868448	1868458	Medium
23	5157440	5632069	Medium
24	19270647	19270763	Medium
24	19301717	19308448	Medium
24	20780150	20780280	Medium
25	7445174	7445298	Medium
25	8460949	8461363	Medium
25	27529145	27529446	Medium
25	42365235	42991289	Medium
26	1349630	2854981	Medium
26	17084008	17084869	Medium
26	21347646	21349412	Medium
27	206118	252950	Medium
27	6537301	6537308	Medium
27	25665972	25665997	Medium
27	45808039	45818065	Medium
28	22964	23180	Medium
28	4355553	4355686	Medium
28	29929239	29929458	Medium
28	33808068	33813467	Medium
29	41750129	41755018	Medium
30	1528531	1911087	Medium
31	29564268	30058468	Medium
31	31374301	31374955	Medium
31	39843503	39851732	Medium
32	5244257	5244649	Medium
32	24193168	24199689	Medium
33	108479	108960	Medium
33	5867445	5867842	Medium
33	12308098	12308102	Medium
33	29085983	29086736	Medium
34	31781113	31781477	Medium
34	34611472	34611628	Medium
35	60117	60122	Medium
37	788036	788152	Medium
38	23029001	23029037	Medium
4	34928303	35150428	Low
11	4737204	4737889	Low
13	9788732	9788938	Low
13	40255467	40259509	Low
14	16058032	16058102	Low
15	10167223	10167236	Low
16	6617679	6617738	Low
18	25345876	25345882	Low
18	39603135	39603158	Low
20	58125721	58126242	Low
26	38954600	38954631	Low
31	31469925	31471031	Low
37	6256944	6258271	Low

## Sheet: Table 5-RoHOverlapInMorbidity
Chromosome	Start	End	Morbidity overlapping regions
1	13401707	13405906	Very-High + Medium
1	25263154	25265307	Very-High + Medium
1	32848220	33181119	Very-High + Medium
1	86226357	86226657	Very-High + Medium
10	28438	209994	Very-High + Medium
10	34054103	34054173	Very-High + Medium
11	1109448	1109726	Very-High + Medium
11	2148402	2154387	Very-High + Medium
11	9768282	9768579	Very-High + Medium
11	26857149	26863158	Very-High + Medium
11	40856636	40859001	Very-High + Medium
11	59813611	60326279	Very-High + Medium
11	67491412	67491558	Very-High + Medium
12	49633447	49633475	Very-High + Medium
13	62983028	63130728	Very-High + Medium
14	4207928	4210068	Very-High + Medium
14	16056219	16056393	Very-High + Medium
14	24630559	25512771	Very-High + Medium
14	44240276	44240761	Very-High + Medium
15	18709864	18709972	Very-High + Medium
15	21929222	21929239	Very-High + Medium
15	33875029	33875032	Very-High + Medium
15	43233743	43705268	Very-High + Medium
15	48949602	48949633	Very-High + Medium
15	64190411	64190581	Very-High + Medium
16	2979747	2979865	Very-High + Medium
16	10079457	10079477	Very-High + Medium
16	13428614	13429031	Very-High + Medium
16	24424824	24424840	Very-High + Medium
16	50687306	50687647	Very-High + Medium
16	52534859	52534955	Very-High + Medium
17	47058	47138	Very-High + Medium
17	21465889	21466397	Very-High + Medium
17	45595568	45595588	Very-High + Medium
17	62640209	62884678	Very-High + Medium
18	11334766	11334785	Very-High + Medium
18	18553294	18626910	Very-High + Medium
18	22733518	22733711	Very-High + Medium
18	37328666	37328770	Very-High + Medium
18	41425350	41425409	Very-High + Medium
18	49924910	49925059	Very-High + Medium
18	53485388	53988999	Very-High + Medium
19	39317993	39318098	Very-High + Medium
2	18489411	18490415	Very-High + Medium
2	57907551	57908747	Very-High + Medium
20	39819686	39819931	Very-High + Medium
21	8991724	8991768	Very-High + Medium
22	38263876	38263910	Very-High + Medium
23	1740587	1765434	Very-High + Medium
23	15152088	15167304	Very-High + Medium
23	50804270	50804818	Very-High + Medium
24	33005569	33005571	Very-High + Medium
25	27526979	27529145	Very-High + Medium
26	1113174	1129382	Very-High + Medium
26	17072787	17084008	Very-High + Medium
26	28854402	28858506	Very-High + Medium
26	28962535	29386991	Very-High + Medium
27	5931686	5931795	Very-High + Medium
27	6537308	6537348	Very-High + Medium
27	25665955	25665972	Very-High + Medium
27	42911663	42911787	Very-High + Medium
27	45806710	45808039	Very-High + Medium
28	29929458	29929561	Very-High + Medium
28	36918334	36918402	Very-High + Medium
28	39260906	39261241	Very-High + Medium
3	35482845	35549834	Very-High + Medium
3	40428563	40429576	Very-High + Medium
31	39843428	39843503	Very-High + Medium
32	42482	43271	Very-High + Medium
32	24199689	24485446	Very-High + Medium
33	3722687	3722722	Very-High + Medium
33	29086736	29908911	Very-High + Medium
34	31780833	31781113	Very-High + Medium
34	31781477	31781565	Very-High + Medium
35	60122	60144	Very-High + Medium
38	5897192	5897341	Very-High + Medium
38	23028838	23029001	Very-High + Medium
4	333	24942	Very-High + Medium
4	18921682	18922134	Very-High + Medium
4	66603130	66603326	Very-High + Medium
6	476758	782521	Very-High + Medium
6	9443051	9678925	Very-High + Medium
6	9844065	9844137	Very-High + Medium
6	16713556	16827446	Very-High + Medium
6	40478231	40478366	Very-High + Medium
6	43073952	43175429	Very-High + Medium
6	70839187	70841768	Very-High + Medium
7	2395714	2395797	Very-High + Medium
7	40766624	40888669	Very-High + Medium
7	48430252	48430268	Very-High + Medium
8	506533	859415	Very-High + Medium
8	2199287	2210113	Very-High + Medium
8	6735075	6735183	Very-High + Medium
9	9947	349039	Very-High + Medium
9	47317855	47447998	Very-High + Medium
9	50770156	50770232	Very-High + Medium
16	21264043	21264116	Low + Medium
17	45595017	45595150	Low + Medium
18	25345882	25345960	Low + Medium
2	23192544	23203691	Low + Medium
20	58125619	58125721	Low + Medium
26	38954505	38954600	Low + Medium
27	252950	254552	Low + Medium
29	2076661	2076852	Low + Medium
31	30058468	30058517	Low + Medium
31	31374955	31469925	Low + Medium
33	5867842	6005868	Low + Medium
34	34611394	34611472	Low + Medium
4	58242100	58256548	Low + Medium
5	11294495	11294504	Low + Medium
5	8822345	8823324	Low + Medium
8	2417728	2419989	Low + Medium
8	30994198	30994218	Low + Medium
8	64884044	64887626	Low + Medium
9	49732586	49732630	Low + Medium
11	4737889	4737947	Low + High + Very-High
11	26820740	26857149	Low + High + Very-High
11	26863158	26863963	Low + High + Very-High
13	80300	81217	Low + High + Very-High
13	9788704	9788732	Low + High + Very-High
14	16056149	16056219	Low + High + Very-High
16	6617738	6768023	Low + High + Very-High
16	10079391	10079457	Low + High + Very-High
18	41425409	41425529	Low + High + Very-High
2	23191786	23192544	Low + High + Very-High
2	23203691	23248778	Low + High + Very-High
21	26775848	26776110	Low + High + Very-High
21	33855131	33855271	Low + High + Very-High
27	254552	256420	Low + High + Very-High
29	218	1494	Low + High + Very-High
29	2076606	2076661	Low + High + Very-High
31	30058517	30058532	Low + High + Very-High
31	39824206	39843428	Low + High + Very-High
33	9641815	9642009	Low + High + Very-High
33	12305612	12307664	Low + High + Very-High
34	34611262	34611394	Low + High + Very-High
4	1257981	1279151	Low + High + Very-High
4	34928211	34928303	Low + High + Very-High
4	37656325	37656801	Low + High + Very-High
5	8822061	8822345	Low + High + Very-High
5	8823324	8824127	Low + High + Very-High
5	10077221	10078019	Low + High + Very-High
5	11294213	11294495	Low + High + Very-High
5	11294504	11294526	Low + High + Very-High
5	82720440	82721464	Low + High + Very-High
6	42724343	43064484	Low + High + Very-High
7	40757027	40766624	Low + High + Very-High
9	47447998	47779940	Low + High + Very-High
1	567882	4624500	Low + Medium + High + Very-High
1	4713683	13397259	Low + Medium + High + Very-High
1	13405906	25263154	Low + Medium + High + Very-High
1	25768856	32846220	Low + Medium + High + Very-High
1	33181119	69544027	Low + Medium + High + Very-High
1	69764087	77336777	Low + Medium + High + Very-High
1	77383944	86061001	Low + Medium + High + Very-High
1	86226657	87486373	Low + Medium + High + Very-High
1	87591667	91014819	Low + Medium + High + Very-High
1	91016680	93317167	Low + Medium + High + Very-High
1	94590908	97705620	Low + Medium + High + Very-High
1	97713198	99330417	Low + Medium + High + Very-High
1	99948650	102718802	Low + Medium + High + Very-High
1	105062307	122677525	Low + Medium + High + Very-High
2	48816	4180456	Low + Medium + High + Very-High
2	6765758	13478746	Low + Medium + High + Very-High
2	14459663	17906601	Low + Medium + High + Very-High
2	18490415	19671434	Low + Medium + High + Very-High
2	19672884	19673667	Low + Medium + High + Very-High
2	19673811	23191786	Low + Medium + High + Very-High
2	23248778	29499566	Low + Medium + High + Very-High
2	29501654	32344800	Low + Medium + High + Very-High
2	32374993	57424553	Low + Medium + High + Very-High
2	57908747	59606315	Low + Medium + High + Very-High
2	59606952	84541774	Low + Medium + High + Very-High
3	227930	31153944	Low + Medium + High + Very-High
3	31551825	33288970	Low + Medium + High + Very-High
3	33289419	35482845	Low + Medium + High + Very-High
3	35549834	40428563	Low + Medium + High + Very-High
3	41007421	56468318	Low + Medium + High + Very-High
3	56469992	72537100	Low + Medium + High + Very-High
3	72537445	88672842	Low + Medium + High + Very-High
3	88673479	91855506	Low + Medium + High + Very-High
4	24942	1257981	Low + Medium + High + Very-High
4	1297617	2620100	Low + Medium + High + Very-High
4	2697617	10485443	Low + Medium + High + Very-High
4	10516198	12673452	Low + Medium + High + Very-High
4	12673516	18921275	Low + Medium + High + Very-High
4	18922134	27555501	Low + Medium + High + Very-High
4	27555507	34928211	Low + Medium + High + Very-High
4	35205789	37656325	Low + Medium + High + Very-High
4	37656801	41468347	Low + Medium + High + Very-High
4	41468471	53677638	Low + Medium + High + Very-High
4	53677867	58242100	Low + Medium + High + Very-High
4	58256548	66603130	Low + Medium + High + Very-High
4	66603442	88268089	Low + Medium + High + Very-High
5	248792	8822061	Low + Medium + High + Very-High
5	8824127	10077221	Low + Medium + High + Very-High
5	10078019	11294213	Low + Medium + High + Very-High
5	11294526	15083330	Low + Medium + High + Very-High
5	15091459	29711878	Low + Medium + High + Very-High
5	30439118	43029959	Low + Medium + High + Very-High
5	43031494	51948719	Low + Medium + High + Very-High
5	51948978	56082025	Low + Medium + High + Very-High
5	56082085	57808580	Low + Medium + High + Very-High
5	57812053	62453370	Low + Medium + High + Very-High
5	62453901	63538770	Low + Medium + High + Very-High
5	63542128	64556755	Low + Medium + High + Very-High
5	64557211	74898726	Low + Medium + High + Very-High
5	74899088	82720440	Low + Medium + High + Very-High
5	82721464	86091784	Low + Medium + High + Very-High
5	86091863	88915210	Low + Medium + High + Very-High
6	782521	6179688	Low + Medium + High + Very-High
6	6182071	9443051	Low + Medium + High + Very-High
6	9844137	12058317	Low + Medium + High + Very-High
6	12079786	16713556	Low + Medium + High + Very-High
6	16827603	21176091	Low + Medium + High + Very-High
6	21176580	37831233	Low + Medium + High + Very-High
6	37939024	40478231	Low + Medium + High + Very-High
6	41196134	42724343	Low + Medium + High + Very-High
6	43175429	70837385	Low + Medium + High + Very-High
6	70841768	77560091	Low + Medium + High + Very-High
7	8662	2395714	Low + Medium + High + Very-High
7	2395797	9661538	Low + Medium + High + Very-High
7	9663049	40757027	Low + Medium + High + Very-High
7	40888669	48426705	Low + Medium + High + Very-High
7	48430268	80578160	Low + Medium + High + Very-High
8	859415	2199287	Low + Medium + High + Very-High
8	2419989	6733588	Low + Medium + High + Very-High
8	6733763	6734130	Low + Medium + High + Very-High
8	6735183	30994198	Low + Medium + High + Very-High
8	31606088	40656265	Low + Medium + High + Very-High
8	41081906	44149563	Low + Medium + High + Very-High
8	44193032	57738845	Low + Medium + High + Very-High
8	58580451	64884044	Low + Medium + High + Very-High
8	64887626	72831705	Low + Medium + High + Very-High
9	349039	10305438	Low + Medium + High + Very-High
9	10378609	21494225	Low + Medium + High + Very-High
9	21504572	39069897	Low + Medium + High + Very-High
9	39072957	47180876	Low + Medium + High + Very-High
9	47779940	49732586	Low + Medium + High + Very-High
9	49733406	50769364	Low + Medium + High + Very-High
9	50770232	60641480	Low + Medium + High + Very-High
10	209994	16044018	Low + Medium + High + Very-High
10	16556844	31063520	Low + Medium + High + Very-High
10	31063546	33533622	Low + Medium + High + Very-High
10	34054173	45791969	Low + Medium + High + Very-High
10	45796251	68513430	Low + Medium + High + Very-High
11	1109726	2141626	Low + Medium + High + Very-High
11	2154387	4737204	Low + Medium + High + Very-High
11	4737947	7454872	Low + Medium + High + Very-High
11	7458871	8902580	Low + Medium + High + Very-High
11	9768579	10984177	Low + Medium + High + Very-High
11	11788778	26820740	Low + Medium + High + Very-High
11	26863963	40856636	Low + Medium + High + Very-High
11	40859001	51422281	Low + Medium + High + Very-High
11	52462089	59617702	Low + Medium + High + Very-High
11	60326279	66375628	Low + Medium + High + Very-High
11	66376102	67478842	Low + Medium + High + Very-High
11	67491558	71705469	Low + Medium + High + Very-High
11	71706776	74384137	Low + Medium + High + Very-High
12	1158938	13734280	Low + Medium + High + Very-High
12	13814679	20732682	Low + Medium + High + Very-High
12	20733179	33020267	Low + Medium + High + Very-High
12	33023065	49629064	Low + Medium + High + Very-High
12	49633475	71945802	Low + Medium + High + Very-High
13	81217	9788704	Low + Medium + High + Very-High
13	9834782	12168037	Low + Medium + High + Very-High
13	12177273	36867270	Low + Medium + High + Very-High
13	38275883	40255467	Low + Medium + High + Very-High
13	40266421	58896701	Low + Medium + High + Very-High
13	59074366	62983028	Low + Medium + High + Very-High
14	1251895	2546657	Low + Medium + High + Very-High
14	2594653	4207928	Low + Medium + High + Very-High
14	4210068	9974756	Low + Medium + High + Very-High
14	9975586	11596125	Low + Medium + High + Very-High
14	12065498	16056149	Low + Medium + High + Very-High
14	16058102	18843593	Low + Medium + High + Very-High
14	19643657	21896018	Low + Medium + High + Very-High
14	21896330	24629604	Low + Medium + High + Very-High
14	25512771	33632958	Low + Medium + High + Very-High
14	33981054	44240276	Low + Medium + High + Very-High
14	44240991	58267440	Low + Medium + High + Very-High
14	58461096	60963487	Low + Medium + High + Very-High
15	189074	8512798	Low + Medium + High + Very-High
15	8767784	10165946	Low + Medium + High + Very-High
15	10167236	17125486	Low + Medium + High + Very-High
15	17381677	18709864	Low + Medium + High + Very-High
15	18710210	21928151	Low + Medium + High + Very-High
15	21929239	26192623	Low + Medium + High + Very-High
15	26406898	33875029	Low + Medium + High + Very-High
15	33875256	42686945	Low + Medium + High + Very-High
15	43705268	48947628	Low + Medium + High + Very-High
15	48949633	52658784	Low + Medium + High + Very-High
15	52916116	62415517	Low + Medium + High + Very-High
15	62686870	64190411	Low + Medium + High + Very-High
16	1804469	2979747	Low + Medium + High + Very-High
16	2979865	6474587	Low + Medium + High + Very-High
16	6768023	10079391	Low + Medium + High + Very-High
16	10680726	13428614	Low + Medium + High + Very-High
16	14071732	20613379	Low + Medium + High + Very-High
16	21264116	24424824	Low + Medium + High + Very-High
16	24424840	30185011	Low + Medium + High + Very-High
16	30190830	33688970	Low + Medium + High + Very-High
16	33694551	41383558	Low + Medium + High + Very-High
16	41396413	47265043	Low + Medium + High + Very-High
16	47586744	50687306	Low + Medium + High + Very-High
16	52534955	54029252	Low + Medium + High + Very-High
16	54964442	59029802	Low + Medium + High + Very-High
17	47138	21465889	Low + Medium + High + Very-High
17	21623775	45595017	Low + Medium + High + Very-High
17	45595588	52514008	Low + Medium + High + Very-High
17	53021028	56773992	Low + Medium + High + Very-High
17	56855137	61314737	Low + Medium + High + Very-High
17	62006556	62640209	Low + Medium + High + Very-High
17	62884678	64040855	Low + Medium + High + Very-High
18	40247	11334766	Low + Medium + High + Very-High
18	11528782	18553294	Low + Medium + High + Very-High
18	18626910	21665871	Low + Medium + High + Very-High
18	21666053	22733518	Low + Medium + High + Very-High
18	22733711	25089691	Low + Medium + High + Very-High
18	25345960	37328666	Low + Medium + High + Very-High
18	37606091	39603135	Low + Medium + High + Very-High
18	41425529	44153943	Low + Medium + High + Very-High
18	44154254	45362378	Low + Medium + High + Very-High
18	45363578	49080792	Low + Medium + High + Very-High
18	49925059	53485388	Low + Medium + High + Very-High
18	54290959	55632985	Low + Medium + High + Very-High
19	487	19296711	Low + Medium + High + Very-High
19	21115794	24536422	Low + Medium + High + Very-High
19	25082690	39317993	Low + Medium + High + Very-High
19	39318098	52565536	Low + Medium + High + Very-High
20	10236	8627361	Low + Medium + High + Very-High
20	8632068	32188199	Low + Medium + High + Very-High
20	32193956	37033613	Low + Medium + High + Very-High
20	37034686	37035190	Low + Medium + High + Very-High
20	37037151	39819686	Low + Medium + High + Very-High
20	39819931	46003836	Low + Medium + High + Very-High
20	47939761	51790909	Low + Medium + High + Very-High
20	51824790	58125619	Low + Medium + High + Very-High
21	50720	8991724	Low + Medium + High + Very-High
21	8992318	24575024	Low + Medium + High + Very-High
21	24578670	26775848	Low + Medium + High + Very-High
21	30600765	33855131	Low + Medium + High + Very-High
21	33855939	36616176	Low + Medium + High + Very-High
21	36617017	46223677	Low + Medium + High + Very-High
21	46629830	50750260	Low + Medium + High + Very-High
22	80110	21332202	Low + Medium + High + Very-High
22	21333038	38263876	Low + Medium + High + Very-High
22	38263910	53913703	Low + Medium + High + Very-High
22	53916347	55724401	Low + Medium + High + Very-High
22	55725233	61335669	Low + Medium + High + Very-High
23	32160	1740587	Low + Medium + High + Very-High
23	1868458	5157440	Low + Medium + High + Very-High
23	5691546	11893236	Low + Medium + High + Very-High
23	11894671	15152088	Low + Medium + High + Very-High
23	15515867	20661699	Low + Medium + High + Very-High
23	20723433	23349582	Low + Medium + High + Very-High
23	23350738	34309567	Low + Medium + High + Very-High
23	35254539	50804270	Low + Medium + High + Very-High
23	50804818	52293774	Low + Medium + High + Very-High
24	555974	19270647	Low + Medium + High + Very-High
24	19308448	20779597	Low + Medium + High + Very-High
24	20780280	32348871	Low + Medium + High + Very-High
24	33005571	47683034	Low + Medium + High + Very-High
25	437982	7444564	Low + Medium + High + Very-High
25	7445298	8460949	Low + Medium + High + Very-High
25	8461363	18716251	Low + Medium + High + Very-High
25	19939730	27526979	Low + Medium + High + Very-High
25	27529446	42365235	Low + Medium + High + Very-High
25	42994453	50110789	Low + Medium + High + Very-High
25	50249430	51544656	Low + Medium + High + Very-High
26	1047	1113174	Low + Medium + High + Very-High
26	2855991	17072787	Low + Medium + High + Very-High
26	17084869	21347646	Low + Medium + High + Very-High
26	21349412	23447475	Low + Medium + High + Very-High
26	23450684	24850563	Low + Medium + High + Very-High
26	27566416	28854402	Low + Medium + High + Very-High
26	29386991	30914611	Low + Medium + High + Very-High
26	31365927	38954505	Low + Medium + High + Very-High
27	256420	5931686	Low + Medium + High + Very-High
27	6537348	25665955	Low + Medium + High + Very-High
27	26246573	34910369	Low + Medium + High + Very-High
27	35455408	42902570	Low + Medium + High + Very-High
27	42911787	45806710	Low + Medium + High + Very-High
28	23180	4355553	Low + Medium + High + Very-High
28	4355686	29929102	Low + Medium + High + Very-High
28	29929561	32257551	Low + Medium + High + Very-High
28	32257927	33805820	Low + Medium + High + Very-High
28	33813467	35728999	Low + Medium + High + Very-High
28	35730896	36917980	Low + Medium + High + Very-High
28	36918402	39260906	Low + Medium + High + Very-High
28	39261241	41165661	Low + Medium + High + Very-High
29	1494	2076606	Low + Medium + High + Very-High
29	2076852	41750129	Low + Medium + High + Very-High
30	1911087	37878401	Low + Medium + High + Very-High
30	37878605	40151659	Low + Medium + High + Very-High
31	512620	28517177	Low + Medium + High + Very-High
31	30058532	31374301	Low + Medium + High + Very-High
31	31471031	36923188	Low + Medium + High + Very-High
31	36925592	38302881	Low + Medium + High + Very-High
31	38320485	39824206	Low + Medium + High + Very-High
32	43271	1612294	Low + Medium + High + Very-High
32	1614677	4688541	Low + Medium + High + Very-High
32	5244649	11403429	Low + Medium + High + Very-High
32	11404433	24192036	Low + Medium + High + Very-High
32	24485446	38436140	Low + Medium + High + Very-High
33	108960	3722687	Low + Medium + High + Very-High
33	3722735	5170759	Low + Medium + High + Very-High
33	6005868	9641088	Low + Medium + High + Very-High
33	9642009	12305612	Low + Medium + High + Very-High
33	12308102	18717935	Low + Medium + High + Very-High
33	18718920	29085983	Low + Medium + High + Very-High
33	29909095	31371074	Low + Medium + High + Very-High
34	93006	12112471	Low + Medium + High + Very-High
34	12507354	15509442	Low + Medium + High + Very-High
34	15510312	31780833	Low + Medium + High + Very-High
34	31781565	34611262	Low + Medium + High + Very-High
34	34611963	42106782	Low + Medium + High + Very-High
35	60144	24091238	Low + Medium + High + Very-High
36	1571	30804363	Low + Medium + High + Very-High
37	788152	6256944	Low + Medium + High + Very-High
37	6258755	22614417	Low + Medium + High + Very-High
37	22617871	27452853	Low + Medium + High + Very-High
37	27454095	30165431	Low + Medium + High + Very-High
38	14623	5897192	Low + Medium + High + Very-High
38	5897341	23028838	Low + Medium + High + Very-High

## Sheet: Table 6-Mean SNVs for Breeds
Breed Names	Total SNVs	Deleterious SNVs	Deleterious SNVs within RoH	LoF SNVs	LoF SNVs within RoH
AfghanHound	4972397	1792	150	714	80
AiredaleTerrier	4802618	1706	252	711	142
AlaskanMalamute	5200710	1849	131	782	75
AmericanCockerSpaniel	5066624	1857	180	786	115
AustralianCattleDog	5273638	1898	97	794	55
AustralianTerrier	5243936	1856	131	792	80
Basenji	4602086	1731	172	694	87
Beagle	5168309	1864	124	765	78
BeardedCollie	4973102	1755	186	714	108
BelgianShepherdDog-Malinois	5186038	1811	94	767	52
BelgianShepherdDog-Tervueren	5058640	1776	150	724	85
BerneseMountainDog	4743620	1624	223	687	119
BorderCollie	5116677	1796	118	759	70
BorderTerrier	4809164	1682	225	684	114
Borzoi	5174531	1769	160	758	99
BostonTerrier	5062596	1744	177	753	104
BouvierdesFlandres	5142803	1842	137	778	87
Boxer	4339731	1427	220	617	139
Brittany	4774437	1431	84	653	60
Bulldog	4814262	1727	338	751	174
Bullmastiff	4836796	1778	213	737	124
BullTerrier	4610395	1649	335	717	193
CairnTerrier	5149668	1833	132	761	61
CaneCorso	5151786	1665	75	705	54
CavalierKingCharlesSpaniel	4864958	1808	246	740	148
Chihuahua	5377842	1938	61	802	35
ChineseCrestedDog	4902721	1780	269	720	138
ChowChow	4789266	1653	130	678	71
CurlyCoatedRetriever	5069484	1803	152	774	92
Dalmatian	5147810	1781	168	764	93
East-SiberianLaika	5406513	1844	7	757	3
EnglishCockerSpaniel	4913244	1822	190	734	116
EnglishSetter	4889176	1735	234	732	131
EnglishSpringerSpaniel	4821590	1677	245	694	130
Eurasier	5202032	1840	107	731	59
FinnishLapphund	5135596	2060	53	792	13
FlatCoatedRetriever	5015390	1767	214	753	133
FrenchBulldog	5084758	1782	158	751	96
GermanHuntingTerrier	5107056	1790	196	762	114
GermanShepherdDog	4861738	1736	209	725	120
GoldenRetriever	5176087	1865	135	773	75
GordonSetter	4857810	1776	239	746	138
GreatDane	5127994	1871	172	771	90
GreaterSwissMountainDog	4934060	1805	254	764	154
Irish(Red)Setter	5040189	1794	171	795	129
IrishTerrier	4842121	1762	238	736	143
IrishWolfhound	4877945	1726	244	760	139
ItalianGreyhound	5075430	1768	178	750	89
JackRussellTerrier	5406608	1980	60	807	32
Keeshond	5220726	1926	177	801	94
KerryBlueTerrier	4981660	1860	178	753	119
LabradorRetriever	5091454	1764	106	745	61
LagottoRomagnolo-RomagnaWaterDog	5075986	1876	106	773	62
LapponianHerder	5043378	1697	90	707	24
Leonberger	4986194	1778	158	718	88
Mastiff	5036478	1850	184	770	103
MiniatureBullTerrier	4776653	1789	263	748	164
MiniatureSchnauzer	4571294	1569	57	663	33
NorwegianElkhound	5139836	1720	126	738	74
NorwichTerrier	4870339	1736	236	721	139
NovaScotiaDuckTollingRetriever	5286620	1961	126	827	70
Pekingese	4982554	1913	294	778	157
PetitBassetGriffonVendeen	5038193	1952	151	769	96
Pomeranian	5300914	1984	126	789	46
PortugueseWaterDog	5152689	1833	147	759	84
Pug	3877363	1000	74	445	48
RhodesianRidgeback	5006273	1768	171	726	98
Rottweiler	4976781	1746	175	699	103
SaintBernard	5081632	1775	160	762	84
Saluki	5251521	1848	99	768	56
Samoyed	4889388	1698	164	702	94
ScottishTerrier	4977233	1857	210	760	134
ShetlandSheepdog	4991567	1800	230	759	125
Shiba	5030202	1835	183	756	113
ShihTzu	4958571	1646	39	624	23
SiberianHusky	5281318	1843	82	767	40
SpanishWaterDog	5337435	1841	45	776	23
TibetanMastiff	5254645	1838	54	748	24
TibetanTerrier	5364891	1984	122	802	76
Weimaraner	4940020	1716	181	746	119
WestHighlandWhiteTerrier	4823350	1703	221	713	127
Whippet	5302722	1962	30	805	23
YorkshireTerrier	4975494	1698	60	701	36
